# Supplementary material for: Modern botanical analogue of endangered Yak (Bos mutus) dung from India: Plausible linkage with extant and extinct megaherbivores
Source: PLoS One. 2019 Mar 6;14(3):e0202723. doi: 10.1371/journal.pone.0202723 (PMC6402692; doi:10.1371/journal.pone.0202723)
Supplement: S1 Table — (XLSX) [file pone.0202723.s001.xlsx]

## Sheet: Sheet2
	Pinus	Cedrus	Picea	Abies	Podocarpus	Juniperus	Ephedra	Betula	Alnus	Quercus	Salix	Corylus	Juglan	Rhododendron	Prunus	Poaceae	Cyperaceae	Polygonum	onagraceae	Asteroideae	Cinoroideae	Artemisia	Chenopodiaceae	Amaranthaceae	Caryophyllaceae	Justicia	Apiaceae	Ranunculaceae	Rosaceae	Euphorbiaceae	Lamiaceae	Impatiens	monole	trilete
S1	4.70588	2.7451	1.56863	1.17647	1.17647	0.784314	0.392157	3.13725	2.7451	1.17647	1.17647	1.56863	1.17647	3.13725	1.56863	31.3725	7.84314	1.56863	1.17647	0.392157	0.784314	3.92157	4.70588	0.784314	0.784314	0.784314	1.17647	3.52941	5.4902	1.17647	2.35294	0.784314	1.96078	1.17647	100
S2	5.73477	3.22581	1.79211	1.07527	1.43369	1.07527	0	2.15054	1.79211	1.43369	0.716846	1.07527	1.07527	3.58423	1.07527	29.7491	5.37634	2.50896	2.15054	2.86738	2.50896	4.6595	3.58423	1.43369	1.43369	1.07527	2.15054	2.86738	3.94265	0.716846	1.79211	1.07527	2.15054	0.716846	100
S3	5.35714	2.5	2.14286	1.42857	0.714286	1.07143	0	2.85714	1.78571	0.714286	1.42857	0.714286	0.714286	3.21429	1.78571	30.7143	5	2.14286	1.42857	2.5	2.14286	5.35714	4.64286	1.07143	1.42857	1.07143	1.78571	2.5	4.64286	0.714286	1.42857	1.07143	2.5	1.42857	100
S4	3.84615	2.30769	1.53846	0.769231	1.15385	0.769231	0.384615	2.69231	1.53846	1.15385	0.769231	0.769231	0.769231	2.69231	0.769231	31.1538	6.15385	3.07692	2.30769	3.07692	3.07692	4.61538	3.84615	1.53846	1.92308	0.769231	1.92308	2.30769	5.38462	1.15385	1.15385	1.53846	1.92308	1.15385	100
S5	4.3956	2.5641	1.8315	0.732601	1.0989	1.0989	0.3663	2.1978	2.1978	1.4652	0.3663	0.3663	1.4652	3.663	1.4652	30.7692	7.32601	2.5641	1.8315	3.2967	2.9304	3.663	5.49451	1.4652	1.8315	0.732601	1.4652	2.9304	3.663	1.0989	0.732601	0.732601	1.4652	0.732601	100
S6	5.09091	2.90909	1.45455	0.727273	0.727273	0.727273	0.363636	2.54545	1.81818	1.09091	0.727273	1.09091	1.45455	4.36364	1.09091	30.9091	5.45455	1.81818	2.54545	3.27273	2.18182	5.09091	3.63636	1.09091	2.18182	1.09091	1.45455	2.90909	4.36364	1.45455	0.727273	1.09091	0.727273	1.81818	100
S7	5.73477	2.50896	1.43369	0.716846	1.07527	1.07527	0.358423	2.86738	2.15054	0.716846	0.716846	1.07527	0.716846	3.22581	1.07527	30.4659	7.16846	2.15054	2.15054	3.58423	2.50896	3.58423	4.30108	1.07527	1.43369	1.43369	2.15054	2.50896	4.6595	0.716846	1.07527	1.43369	1.07527	1.07527	100
S8	4.61538	2.30769	1.15385	0.769231	0.769231	0.769231	0	2.69231	1.92308	1.15385	0.384615	0.769231	0.769231	3.84615	1.53846	31.9231	5	3.07692	1.92308	2.69231	2.69231	4.23077	5	1.53846	1.53846	0.769231	1.92308	2.30769	5.38462	0.769231	1.92308	0.769231	2.30769	0.769231	100
s9	6.11511	2.51799	1.79856	1.07914	0.719424	0.719424	0.359712	2.8777	2.51799	1.43885	1.07914	0.719424	1.07914	3.23741	1.43885	29.4964	5.03597	2.51799	2.15827	2.8777	2.15827	4.31655	3.59712	1.43885	1.43885	0.359712	1.07914	2.8777	5.39568	1.07914	1.43885	1.79856	1.79856	1.43885	100
S10	4.44444	2.22222	1.48148	0.740741	1.11111	1.11111	0.37037	1.85185	1.48148	2.22222	1.48148	0.740741	1.11111	3.7037	0.740741	30	7.40741	2.22222	1.85185	3.33333	2.59259	4.81481	4.44444	1.11111	1.11111	0.740741	2.22222	2.59259	4.07407	0.740741	1.11111	1.11111	2.59259	1.11111	100
S11	5.45455	2.54545	1.81818	1.09091	0.727273	1.09091	0	3.27273	2.54545	1.45455	0.727273	0.363636	0.727273	4.36364	1.09091	29.8182	7.63636	2.90909	1.81818	3.27273	2.18182	3.63636	3.63636	1.09091	1.45455	1.09091	2.54545	2.18182	4.72727	0.727273	0.727273	0.727273	1.81818	0.727273	100
W1	3.33333	1.66667	0.833333	0.833333	0.416667	0.833333	0	2.08333	1.66667	0.833333	0.416667	0.416667	0.416667	2.5	0.833333	42.5	10.4167	1.66667	1.25	3.33333	2.08333	2.08333	7.5	0.833333	0	0	2.08333	3.75	3.33333	0	0.833333	0	0.416667	0.833333	100
W2	3.67347	1.22449	1.22449	0.408163	0.408163	0.408163	0	1.63265	1.22449	0.816327	0.408163	0.816327	0.816327	2.04082	1.22449	43.2653	9.79592	2.04082	1.22449	2.85714	1.63265	2.44898	7.7551	0.816327	0	0	2.44898	3.67347	3.67347	0	0.408163	0	0.816327	0.816327	100
W3	2.55319	1.70213	0.851064	0.425532	0.851064	0.425532	0	1.70213	1.70213	0.851064	0.851064	0.851064	0.425532	1.70213	0.851064	44.6809	10.6383	1.70213	1.70213	2.12766	1.70213	2.97872	7.65957	1.2766	0	0	2.12766	2.97872	2.97872	0	0.851064	0	0.425532	0.425532	100
W4	3.93013	1.31004	1.31004	0.873362	0.436681	0.873362	0	2.62009	1.31004	0.436681	0	0.436681	0.436681	1.31004	0.873362	46.7249	10.0437	2.18341	0.873362	2.18341	2.18341	2.18341	7.42358	1.31004	0	0	1.31004	3.93013	2.62009	0	0.436681	0	0	0.436681	100
W5	3.13901	0.896861	0.44843	0.44843	0.896861	0.896861	0	1.79372	0.896861	1.34529	0.44843	0.44843	0	0.896861	0.44843	44.3946	11.2108	1.79372	0.896861	2.69058	2.24215	2.69058	8.96861	0.896861	0	0	2.24215	4.4843	2.24215	0	0.44843	0	0.896861	0.896861	100
W6	3.53982	1.76991	0.884956	0.884956	0.442478	0.884956	0	2.21239	1.32743	0.884956	0.442478	0	0.884956	1.32743	0.884956	45.1327	9.73451	1.32743	1.32743	2.21239	2.65487	2.21239	8.40708	0.884956	0	0	1.76991	3.53982	3.09735	0	0.884956	0	0.442478	0	100
W7	3.8961	1.2987	1.2987	0.865801	0.4329	0.4329	0	1.7316	1.7316	0.865801	0.865801	0.865801	0.4329	1.7316	0.865801	44.5887	10.3896	2.1645	0.865801	1.7316	1.2987	3.4632	8.65801	1.2987	0	0	1.2987	3.0303	2.5974	0	0.865801	0	0.4329	0	100
W8	3.49345	1.74672	0.873362	0.436681	0.873362	0.436681	0	2.62009	1.31004	0.436681	0.873362	0.873362	0	0.873362	1.31004	45.4148	11.3537	1.31004	1.31004	2.18341	2.18341	2.18341	7.86026	0.873362	0	0	0.873362	3.05677	3.49345	0	0.436681	0	0.436681	0.873362	100
W9	3.9823	1.32743	0.442478	0.884956	0.442478	0.884956	0	1.32743	1.76991	0.884956	0.442478	0.442478	0.884956	0.884956	1.32743	46.4602	11.9469	1.76991	0.884956	1.32743	1.32743	2.21239	7.07965	0.884956	0	0	1.76991	3.53982	3.53982	0	1.32743	0	0	0	100
W10	3.66972	0.917431	0.917431	0.458716	0.917431	0.458716	0	1.83486	1.37615	0.458716	0.458716	0	0.458716	1.37615	0.917431	45.8716	13.7615	2.29358	1.37615	2.75229	1.83486	1.83486	6.42202	0.917431	0	0	1.37615	4.12844	2.75229	0	0.458716	0	0	0	100
W11	3.13901	1.79372	0.896861	0.44843	0.896861	0.896861	0	1.34529	1.79372	0.896861	0.44843	0.44843	0	1.79372	0.44843	45.7399	11.2108	1.79372	1.34529	2.24215	2.24215	2.24215	7.62332	1.34529	0	0	0.896861	3.58744	3.13901	0	0.896861	0	0	0.44843	100
